# Supplementary material for: Alleviation Effects of Bifidobacterium animalis subsp. lactis XLTG11 on Dextran Sulfate Sodium-Induced Colitis in Mice
Source: Microorganisms. 2021 Oct 3;9(10):2093. doi: 10.3390/microorganisms9102093 (PMC8539219; doi:10.3390/microorganisms9102093)
Supplement: Supplementary file 1 [file microorganisms-09-02093-s001.zip]

Archive with 1 entries (1 files):
- microorganisms-1341411-SI.pdf
